# Supplementary material for: Infodemiologists Beware: Recent Changes to the Google Health Trends API Result in Incomparable Data as of 1 January 2022
Source: Int J Environ Res Public Health. 2022 Nov 21;19(22):15396. doi: 10.3390/ijerph192215396 (PMC9692853; doi:10.3390/ijerph192215396)
Supplement: Supplementary file 1 [file ijerph-19-15396-s001.zip]

Archive with 1 entries (1 files):
- ijerph-1960959-supplementary.pdf
